# Supplementary material for: Efficient Biorenewable Membranes in Lithium-Oxygen Batteries
Source: Polymers (Basel). 2023 Jul 26;15(15):3182. doi: 10.3390/polym15153182 (PMC10420843; doi:10.3390/polym15153182)
Supplement: Supplementary file 1 [file polymers-15-03182-s001.zip]

Archive with 1 entries (1 files):
- polymers-2517611-supplementary.pdf
